# Supplementary material for: Network pharmacology and experimental verification based research into the effect and mechanism of Aucklandiae Radix–Amomi Fructus against gastric cancer
Source: Sci Rep. 2022 Jun 7;12:9401. doi: 10.1038/s41598-022-13223-z (PMC9174187; doi:10.1038/s41598-022-13223-z)
Supplement: Supplementary file 1 — Supplementary Table S1. [file 41598_2022_13223_MOESM1_ESM.xlsx]

## Sheet: Sheet1
Herb	Number	Mol ID	Component	OB	DL
AR	AR01	MOL010536	(3aS,6aR,9aR,9bR)-3,6,9-trimethylene-3a,4,5,6a,7,8,9a,9b-octahydroazuleno[5,4-d] furan-2-one	61.2	0.14
	AR02	MOL010813	Benzo[a]carbazole	35.22	0.22
	AR03	MOL010817	7-methyl-4-(1-methylethylidene)-bicyclo[5.3.1]undec-1-en-8-ol	58.36	0.1
	AR04	MOL010818	(3aS,5R,8aS,9aS)-5,8a-dimethyl-3-methylene-5,6,7,8,9,9a-hexahydro-3aH-benzo[f]benzofuran-2-one	53.29	0.15
	AR05	MOL010819	Ambrosin	68.54	0.17
	AR06	MOL010821	Caryophyleine-(I3)	35.37	0.09
	AR07	MOL010822	ZINC04026824	68.97	0.12
	AR08	MOL010824	2-[(2R,4aR,8aS)-4a-methyl-8-methylene-decalin-2-yl] acrylic acid	30.83	0.11
	AR09	MOL010826	costuslactone	60.48	0.11
	AR10	MOL010828	cynaropicrin	67.5	0.38
	AR11	MOL010830	dihydrocostus lactone	62.3	0.11
	AR12	MOL010831	Ermanthin	61.55	0.14
	AR13	MOL010832	Eremophilene	37.31	0.08
	AR14	MOL010833	eudesma-5,11(13)-dien-8,12-olide	52.71	0.15
	AR15	MOL010834	Aceteugenol	33.87	0.06
	AR16	MOL010836	Isoalantolactone	53.43	0.15
	AR17	MOL010837	isodihydrocostunolide	43.44	0.12
	AR18	MOL010838	3-Epizaluzanin C	48.97	0.16
	AR19	MOL010839	lappadilactone	38.56	0.73
	AR20	MOL010841	picriside B_qt	70.68	0.1
	AR21	MOL010842	Naphthol[1,2-b] furan-2(3H)-one,decahydro-6-hydroxy-5a-methyl-3,9-bis(methylene)-,[3as-(3aalpha,5abeta,6beta,9aalpha,9bbeta)]	40.37	0.17
	AR22	MOL010843	Balchanin	36.48	0.17
	AR23	MOL010844	spathulenol	80.32	0.12
	AR24	MOL000125	(-)-alpha-Pinene	46.25	0.05
	AR25	MOL000131	EIC	41.9	0.14
	AR26	MOL001390	49070_FLUKA	85.51	0.12
	AR27	MOL000175	cyperene	51.1	0.11
	AR28	MOL000193	(Z)-caryophyllene	30.29	0.09
	AR29	MOL000208	()-Aromadendrene	55.74	0.1
	AR30	MOL000211	Mairin	55.38	0.78
	AR31	MOL002122	(Z)-Ligustilide	53.72	0.07
	AR32	MOL002186	Aromadendrene oxide 2	65.1	0.14
	AR33	MOL000244	()-Borneol	81.8	0.05
	AR34	MOL002676	10482-53-8	44.06	0.08
	AR35	MOL002697	junipene	44.07	0.11
	AR36	MOL002850	butylated hydroxytoluene	40.02	0.07
	AR37	MOL003028	Eudesmol	35.38	0.09
	AR38	MOL003180	widdrene	53.81	0.12
	AR39	MOL000348	4-[(Z)-3-hydroxyprop-1-enyl]-2,6-dimethoxyphenol	49.15	0.06
	AR40	MOL003541	()-alpha-Longipinene	57.47	0.12
	AR41	MOL000359	sitosterol	36.91	0.75
	AR42	MOL000449	Stigmasterol	43.83	0.76
	AR43	MOL002003	(-)-Caryophyllene oxide	32.67	0.13
	AR44	MOL000612	(-)-alpha-cedrene	55.56	0.1
	AR45	MOL000066	alloaromadedrene	53.46	0.1
	AR46	MOL007914	473-08-5	35.53	0.1
AF	AF01	MOL001015	ZINC00388662	67.05	0.08
	AF02	MOL001121	19894-97-4	49.98	0.06
	AF03	MOL001184	bicyclogermacrene	30.73	0.08
	AF04	MOL000119	ZINC02040970	40.43	0.06
	AF05	MOL001217	()-Bornyl acetate	65.55	0.08
	AF06	MOL001245	(1S,5R)-7,7-dimethyl-4-bicyclo [3.1.1]hept-3-enecarboxaldehyde	41.25	0.06
	AF07	MOL000125	(-)-alpha-Pinene	46.25	0.05
	AF08	MOL000126	(-)-nopinene	44.84	0.05
	AF09	MOL001273	80-57-9	50.63	0.06
	AF10	MOL000130	CAM	67.17	0.05
	AF11	MOL000131	EIC	41.9	0.14
	AF12	MOL001312	9-HEXADECENOIC ACID	35.78	0.1
	AF13	MOL001398	Methyllinolenate	46.15	0.17
	AF14	MOL001442	phytol	33.82	0.13
	AF15	MOL000171	Guaiol	38.77	0.09
	AF16	MOL001755	24-Ethylcholest-4-en-3-one	36.08	0.76
	AF17	MOL001771	poriferast-5-en-3beta-ol	36.91	0.75
	AF18	MOL000018	(+/-)-Isoborneol	86.98	0.05
	AF19	MOL000193	(Z)-caryophyllene	30.29	0.09
	AF20	MOL001973	Sitosteryl acetate	40.39	0.85
	AF21	MOL002040	(1S,4R)-fenchone	72.64	0.05
	AF22	MOL002153	1H-Cycloprop(e)azulen-7-ol, decahydro-1,1,7-trimethyl-4-methylene-, (1aR-(1aalpha,4aalpha,7beta,7abeta,7balpha))-	82.33	0.12
	AF23	MOL002697	junipene	44.07	0.11
	AF24	MOL003047	[(1S)-endo]- (-)-Borneol	83.54	0.05
	AF25	MOL003180	widdrene	53.81	0.12
	AF26	MOL003537	T-Muurolol	30.41	0.09
	AF27	MOL000358	beta-sitosterol	36.91	0.75
	AF28	MOL003618	Isopinocamphone	50.43	0.06
	AF29	MOL003975	icosa-11,14,17-trienoic acid methyl ester	44.81	0.23
	AF30	MOL000449	Stigmasterol	43.83	0.76
	AF31	MOL005021	Mipax	57.4	0.06
	AF32	MOL000570	Nonox D	39.82	0.13
	AF33	MOL000612	(-)-alpha-cedrene	55.56	0.1
	AF34	MOL000675	oleic acid	33.13	0.14
	AF35	MOL000676	DBP	64.54	0.13
	AF36	MOL007180	vitamin-e	32.29	0.7
	AF37	MOL007243	santalol	40.17	0.09
	AF38	MOL007514	methyl icosa-11,14-dienoate	39.67	0.23
	AF39	MOL007515	14-pentadecenoic acid	36.39	0.08
	AF40	MOL007517	(1S)-bornane-2,5-dione	57.76	0.06
	AF41	MOL007520	trans-beta-Santalol	40.43	0.09
	AF42	MOL007527	9-cedranone	63.36	0.12
	AF43	MOL007528	cubenol	57.91	0.09
	AF44	MOL007534	sesquicineole	47.47	0.09
	AF45	MOL007535	(5S,8S,9S,10R,13R,14S,17R)-17-[(1R,4R)-4-ethyl-1,5-dimethylhexyl]-10,13-dimethyl-2,4,5,7,8,9,11,12,14,15,16,17-dodecahydro-1H-cyclopenta[a]phenanthrene-3,6-dione	33.12	0.79
	AF46	MOL007536	Stigmasta-5,22-dien-3-beta-yl acetate	46.44	0.86
	AF47	MOL007537	viridiflorine	34.05	0.15
	AF48	MOL007538	agarospirol	39.42	0.09
	AF49	MOL007540	amomumoside_qt	75.79	0.06
	AF50	MOL007541	cis-isoascaridole	72.06	0.05
	AF51	MOL007543	cis-9-Hexadecenal	31.71	0.08
	AF52	MOL007544	isospathulenol	83.38	0.12
	AF53	MOL007545	lanceol	37.54	0.07
	AF54	MOL007548	(1S,4aS,8aS)-7-isopropyl-1,4a-dimethyl-2,3,4,5,6,8a-hexahydronaphthalen-1-ol	37.04	0.1
	AF55	MOL007553	(-)-beta-Fenchol	79.24	0.05
	AF56	MOL007555	(1R,4R,5S)-1-isopropyl-4-methyl-3-bicyclo [3.1.0] hexanone	73.59	0.05
	AF57	MOL007556	gamma-Terpinyl acetate	31.82	0.05
	AF58	MOL000913	tricyclene	36.11	0.07
	AF59	MOL000937	58870_FLUKA	49.01	0.1
	AF60	MOL000938	calarene	51.55	0.11
