# Supplementary material for: Network pharmacology and experimental verification based research into the effect and mechanism of Aucklandiae Radix–Amomi Fructus against gastric cancer
Source: Sci Rep. 2022 Jun 7;12:9401. doi: 10.1038/s41598-022-13223-z (PMC9174187; doi:10.1038/s41598-022-13223-z)
Supplement: Supplementary file 2 — Supplementary Table S2. [file 41598_2022_13223_MOESM2_ESM.xlsx]

## Sheet: Sheet1
	IL6	TNF	APP
cynaropicrin	-7.66	-9.02	-9.84
2-[(2r, 4ar, 8as)-4a-methyl-8-methyl-decalin-2-yl] acrylic acid	-7.14	-9.7	-8.33
Ermanthin	-9.13	-10.02	-9.45
