# Supplementary material for: Network pharmacology and experimental verification based research into the effect and mechanism of Aucklandiae Radix–Amomi Fructus against gastric cancer
Source: Sci Rep. 2022 Jun 7;12:9401. doi: 10.1038/s41598-022-13223-z (PMC9174187; doi:10.1038/s41598-022-13223-z)
Supplement: Supplementary file 3 — Supplementary Table S3. [file 41598_2022_13223_MOESM3_ESM.xlsx]

## Sheet: Sheet1
Hub targets (PDB ID)	Center of the grid box (points in X, Y and, Z axis)	Size of the grid box (points in X, Y and, Z axis)
1UNQ	21.578,14.614,9.955	126100126
6GES	46.98, 4.527, -8.1	126124126
4O9H	-15.878,9.361,37.175	126126126
6OPH	5.953,18.56,23.812	126126126
7JXP	-36.352, -31.625,-47.352	126126126
6E6E	12.582, -26.548,53.357	124126126
7KPA	-6.925, -2.11,17.367	126126126
6WZM	7.377, -18.426,47.415	126126126
6X8K	36.024,12.189,25.302	126100126
6ITU	3.181,32.345,35.09	100, 96,114
